# Supplementary material for: Magnetoencephalography recordings reveal the neural mechanisms of auditory contributions to improved visual detection
Source: Commun Biol. 2023 Jan 6;6:12. doi: 10.1038/s42003-022-04335-3 (PMC9816120; doi:10.1038/s42003-022-04335-3)
Supplement: Supplementary file 4 — Supplementary Data 1 [file 42003_2022_4335_MOESM4_ESM.xlsx]

## Sheet: dprime
Vfield	Mod	Subj	dprime
C	AV	10	0.933307
P	AV	10	1.03193
C	V	10	0.823934
P	V	10	1.2206
C	AV	11	1.91629
P	AV	11	1.70338
C	V	11	1.67978
P	V	11	1.60982
C	AV	12	1.55676
P	AV	12	0.915887
C	V	12	0.630115
P	V	12	1.66983
C	AV	13	1.44698
P	AV	13	1.49635
C	V	13	1.76524
P	V	13	1.40406
C	AV	14	1.39243
P	AV	14	1.77396
C	V	14	1.63214
P	V	14	1.6205
C	AV	15	1.28417
P	AV	15	1.31475
C	V	15	1.07288
P	V	15	1.12734
C	AV	16	1.64892
P	AV	16	1.704
C	V	16	1.68993
P	V	16	1.44445
C	AV	17	1.74915
P	AV	17	1.33665
C	V	17	1.46329
P	V	17	1.0162
C	AV	19	1.12
P	AV	19	0.830107
C	V	19	1.07472
P	V	19	0.993518
C	AV	20	1.4279
P	AV	20	1.09301
C	V	20	0.906752
P	V	20	1.03907
C	AV	21	1.64045
P	AV	21	1.35344
C	V	21	1.19303
P	V	21	1.32781
C	AV	22	1.35265
P	AV	22	1.91049
C	V	22	1.8704
P	V	22	1.10251
C	AV	23	1.62216
P	AV	23	1.50511
C	V	23	1.19993
P	V	23	1.27133
C	AV	24	1.44861
P	AV	24	1.89959
C	V	24	1.61482
P	V	24	1.08347
C	AV	25	1.65267
P	AV	25	1.45082
C	V	25	1.47614
P	V	25	1.98499
C	AV	26	1.53314
P	AV	26	1.50618
C	V	26	1.26536
P	V	26	1.31688
C	AV	27	2.11002
P	AV	27	1.63279
C	V	27	1.37423
P	V	27	1.03326
C	AV	28	2.07755
P	AV	28	1.41876
C	V	28	1.8209
P	V	28	1.97758
C	AV	29	1.47529
P	AV	29	1.32992
C	V	29	1.44362
P	V	29	2.47651
C	AV	30	1.66293
P	AV	30	2.12013
C	V	30	1.66679
P	V	30	1.69762
C	AV	31	2.21523
P	AV	31	1.62297
C	V	31	2.51523
P	V	31	1.81807
C	AV	32	2.00652
P	AV	32	1.89747
C	V	32	2.04047
P	V	32	1.29796
C	AV	34	1.98263
P	AV	34	1.95854
C	V	34	1.37504
P	V	34	1.59328
C	AV	35	1.30152
P	AV	35	2.04868
C	V	35	1.16215
P	V	35	1.23985

## Sheet: c
Vfield	Mod	Subj	c
C	AV	10	0.24911
P	AV	10	0.603363
C	V	10	0.217707
P	V	10	0.424723
C	AV	11	0.755879
P	AV	11	0.473028
C	V	11	0.860996
P	V	11	0.892194
C	AV	12	0.412347
P	AV	12	0.482044
C	V	12	0.891358
P	V	12	0.742237
C	AV	13	0.740816
P	AV	13	0.742841
C	V	13	0.90018
P	V	13	1.09206
C	AV	14	0.350117
P	AV	14	0.336444
C	V	14	0.800844
P	V	14	1.00568
C	AV	15	0.438351
P	AV	15	0.618511
C	V	15	0.70702
P	V	15	0.821707
C	AV	16	0.525165
P	AV	16	0.747733
C	V	16	1.14716
P	V	16	0.954959
C	AV	17	0.750332
P	AV	17	0.970689
C	V	17	0.970179
P	V	17	1.151
C	AV	19	0.504312
P	AV	19	0.542927
C	V	19	1.1412
P	V	19	1.5061
C	AV	20	0.711601
P	AV	20	0.689654
C	V	20	0.909196
P	V	20	0.851912
C	AV	21	0.97718
P	AV	21	0.962071
C	V	21	1.38595
P	V	21	1.23292
C	AV	22	0.711674
P	AV	22	0.462317
C	V	22	0.784433
P	V	22	0.587784
C	AV	23	1.06079
P	AV	23	1.11747
C	V	23	1.28925
P	V	23	1.19471
C	AV	24	0.726041
P	AV	24	0.573913
C	V	24	0.761023
P	V	24	0.516491
C	AV	25	0.245725
P	AV	25	-0.113001
C	V	25	1.01403
P	V	25	0.378273
C	AV	26	0.140187
P	AV	26	0.163572
C	V	26	0.0167008
P	V	26	0.399541
C	AV	27	0.436732
P	AV	27	0.301563
C	V	27	0.444142
P	V	27	0.493211
C	AV	28	0.643452
P	AV	28	0.674311
C	V	28	0.861746
P	V	28	0.711571
C	AV	29	0.466041
P	AV	29	0.248135
C	V	29	0.347897
P	V	29	0.5438
C	AV	30	0.626308
P	AV	30	0.513611
C	V	30	1.04166
P	V	30	0.748085
C	AV	31	0.475905
P	AV	31	0.599837
C	V	31	0.511954
P	V	31	0.699497
C	AV	32	0.367647
P	AV	32	0.619022
C	V	32	0.919995
P	V	32	0.74409
C	AV	34	0.558505
P	AV	34	0.629933
C	V	34	1.01427
P	V	34	1.0284
C	AV	35	0.770869
P	AV	35	0.399907
C	V	35	0.408845
P	V	35	0.219389

## Sheet: RT
Vfield	Mod	Subj	RT
C	AV	10	0.51084
P	AV	10	0.526125
C	V	10	0.571906
P	V	10	0.605789
C	AV	11	0.460546
P	AV	11	0.451302
C	V	11	0.476729
P	V	11	0.477032
C	AV	12	0.536119
P	AV	12	0.566469
C	V	12	0.621291
P	V	12	0.618798
C	AV	13	0.412096
P	AV	13	0.397256
C	V	13	0.444117
P	V	13	0.456161
C	AV	14	0.426492
P	AV	14	0.438202
C	V	14	0.463498
P	V	14	0.47282
C	AV	15	0.691029
P	AV	15	0.670574
C	V	15	0.755307
P	V	15	0.714535
C	AV	16	0.630492
P	AV	16	0.690765
C	V	16	0.666672
P	V	16	0.727827
C	AV	17	0.375008
P	AV	17	0.384981
C	V	17	0.396334
P	V	17	0.395811
C	AV	19	0.556188
P	AV	19	0.571454
C	V	19	0.666667
P	V	19	0.656903
C	AV	20	0.598247
P	AV	20	0.568553
C	V	20	0.616059
P	V	20	0.586103
C	AV	21	0.435958
P	AV	21	0.438065
C	V	21	0.437519
P	V	21	0.447181
C	AV	22	0.498387
P	AV	22	0.503461
C	V	22	0.57117
P	V	22	0.617819
C	AV	23	0.485413
P	AV	23	0.48254
C	V	23	0.499701
P	V	23	0.495131
C	AV	24	0.446683
P	AV	24	0.478256
C	V	24	0.483884
P	V	24	0.493412
C	AV	25	0.533395
P	AV	25	0.534768
C	V	25	0.583214
P	V	25	0.62722
C	AV	26	0.49424
P	AV	26	0.506101
C	V	26	0.570653
P	V	26	0.593207
C	AV	27	0.461183
P	AV	27	0.453029
C	V	27	0.495775
P	V	27	0.500893
C	AV	28	0.567526
P	AV	28	0.588907
C	V	28	0.63561
P	V	28	0.629945
C	AV	29	0.438959
P	AV	29	0.422835
C	V	29	0.470079
P	V	29	0.493908
C	AV	30	0.415225
P	AV	30	0.392483
C	V	30	0.430563
P	V	30	0.40294
C	AV	31	0.495197
P	AV	31	0.533753
C	V	31	0.506356
P	V	31	0.542175
C	AV	32	0.43714
P	AV	32	0.454499
C	V	32	0.480794
P	V	32	0.508279
C	AV	34	0.40096
P	AV	34	0.429025
C	V	34	0.451774
P	V	34	0.484012
C	AV	35	0.517025
P	AV	35	0.523704
C	V	35	0.544416
P	V	35	0.526822

## Sheet: phits
Vfield	Mod	Subj	phit
C	AV	10	0.584259
P	AV	10	0.466667
C	V	10	0.575
P	V	10	0.569024
C	AV	11	0.578535
P	AV	11	0.624748
C	V	11	0.491667
P	V	11	0.461869
C	AV	12	0.62963
P	AV	12	0.49044
C	V	12	0.300589
P	V	12	0.535714
C	AV	13	0.493687
P	AV	13	0.51461
C	V	13	0.49537
P	V	13	0.375252
C	AV	14	0.628788
P	AV	14	0.690657
C	V	14	0.510101
P	V	14	0.444444
C	AV	15	0.568729
P	AV	15	0.511574
C	V	15	0.450126
P	V	15	0.419613
C	AV	16	0.562446
P	AV	16	0.535101
C	V	16	0.400336
P	V	16	0.417172
C	AV	17	0.564394
P	AV	17	0.387626
C	V	17	0.413889
P	V	17	0.287963
C	AV	19	0.514394
P	AV	19	0.47096
C	V	19	0.281061
P	V	19	0.2125
C	AV	20	0.494949
P	AV	20	0.445202
C	V	20	0.344949
P	V	20	0.388889
C	AV	21	0.438805
P	AV	21	0.397222
C	V	21	0.236195
P	V	21	0.309764
C	AV	22	0.493687
P	AV	22	0.680555
C	V	22	0.546717
P	V	22	0.483586
C	AV	23	0.40202
P	AV	23	0.37399
C	V	23	0.261532
P	V	23	0.377366
C	AV	24	0.50505
P	AV	24	0.616162
C	V	24	0.52399
P	V	24	0.511364
C	AV	25	0.69133
P	AV	25	0.745707
C	V	25	0.394066
P	V	25	0.653009
C	AV	26	0.720539
P	AV	26	0.698611
C	V	26	0.712879
P	V	26	0.577117
C	AV	27	0.7117
P	AV	27	0.668687
C	V	27	0.585858
P	V	27	0.510101
C	AV	28	0.638552
P	AV	28	0.513889
C	V	28	0.513324
P	V	28	0.574398
C	AV	29	0.602778
P	AV	29	0.643687
C	V	29	0.641667
P	V	29	0.710101
C	AV	30	0.56713
P	AV	30	0.670328
C	V	30	0.419949
P	V	30	0.533586
C	AV	31	0.690058
P	AV	31	0.580808
C	V	31	0.738532
P	V	31	0.575758
C	AV	32	0.724537
P	AV	32	0.58088
C	V	32	0.526215
P	V	32	0.45772
C	AV	34	0.65653
P	AV	34	0.605074
C	V	34	0.390344
P	V	34	0.417298
C	AV	35	0.460438
P	AV	35	0.643759
C	V	35	0.56734
P	V	35	0.607702

## Sheet: pfas
Vfield	Mod	Subj	pfa
C	AV	10	0.263047
P	AV	10	0.163068
C	V	10	0.283965
P	V	10	0.192171
C	AV	11	0.0593255
P	AV	11	0.105896
C	V	11	0.0525497
P	V	11	0.0527775
C	AV	12	0.158933
P	AV	12	0.226957
C	V	12	0.153274
P	V	12	0.0773063
C	AV	13	0.100905
P	AV	13	0.0939665
C	V	13	0.0467627
P	V	13	0.0429785
C	AV	14	0.162879
P	AV	14	0.154671
C	V	14	0.0680802
P	V	14	0.0418173
C	AV	15	0.160446
P	AV	15	0.12702
C	V	15	0.146779
P	V	15	0.103788
C	AV	16	0.116847
P	AV	16	0.0734078
C	V	16	0.0232532
P	V	16	0.0546537
C	AV	17	0.0687992
P	AV	17	0.084431
C	V	17	0.0590403
P	V	17	0.059368
C	AV	19	0.181401
P	AV	19	0.208017
C	V	19	0.0554202
P	V	19	0.0226255
C	AV	20	0.100063
P	AV	20	0.132663
C	V	20	0.110631
P	V	20	0.110281
C	AV	21	0.0484727
P	AV	21	0.0736815
C	V	21	0.023783
P	V	21	0.0328933
C	AV	22	0.093371
P	AV	22	0.0986952
C	V	22	0.0615775
P	V	22	0.146991
C	AV	23	0.0351172
P	AV	23	0.0362198
C	V	23	0.0341223
P	V	23	0.0414267
C	AV	24	0.10779
P	AV	24	0.0776513
C	V	24	0.080012
P	V	24	0.186868
C	AV	25	0.155303
P	AV	25	0.308081
C	V	25	0.047089
P	V	25	0.0954755
C	AV	26	0.241502
P	AV	26	0.213235
C	V	26	0.274832
P	V	26	0.169285
C	AV	27	0.100559
P	AV	27	0.179482
C	V	27	0.15322
P	V	27	0.226157
C	AV	28	0.0517207
P	AV	28	0.104294
C	V	28	0.0425327
P	V	28	0.0558417
C	AV	29	0.131022
P	AV	29	0.2
C	V	29	0.178118
P	V	29	0.0604865
C	AV	30	0.108177
P	AV	30	0.0984043
C	V	30	0.0349483
P	V	30	0.0710227
C	AV	31	0.0717718
P	AV	31	0.0982865
C	V	31	0.0444042
P	V	31	0.0797258
C	AV	32	0.0926767
P	AV	32	0.075878
C	V	32	0.0262403
P	V	32	0.103716
C	AV	34	0.0720417
P	AV	34	0.0799108
C	V	34	0.0550847
P	V	34	0.0373225
C	AV	35	0.0981607
P	AV	35	0.12029
C	V	35	0.20101
P	V	35	0.219066
