# Supplementary material for: Magnetoencephalography recordings reveal the neural mechanisms of auditory contributions to improved visual detection
Source: Commun Biol. 2023 Jan 6;6:12. doi: 10.1038/s42003-022-04335-3 (PMC9816120; doi:10.1038/s42003-022-04335-3)
Supplement: Supplementary file 5 — Supplementary Data 2 [file 42003_2022_4335_MOESM5_ESM.xlsx]

## Sheet: dprime
subj	modality	condition	dprime
47	V	noise	3.17431
48	V	noise	2.15901
49	V	noise	4.10327
50	V	noise	2.39086
51	V	noise	2.23884
52	V	noise	4.11971
53	V	noise	2.54076
54	V	noise	3.19206
55	V	noise	4.15241
56	V	noise	2.09051
57	V	noise	3.28162
58	V	noise	4.25498
59	V	noise	1.34059
60	V	noise	1.05625
61	V	noise	2.40152
62	V	noise	3.56114
63	V	noise	3.92148
64	V	noise	4.12237
65	V	noise	3.56074
66	V	noise	4.0098
67	V	noise	2.95856
68	V	noise	3.80295
69	V	noise	2.07442
70	V	noise	2.60459
71	V	noise	2.85905
47	AV	noise	2.79116
48	AV	noise	2.86617
49	AV	noise	5.16628
50	AV	noise	2.84481
51	AV	noise	2.60746
52	AV	noise	3.8376
53	AV	noise	2.72776
54	AV	noise	3.28463
55	AV	noise	3.84537
56	AV	noise	2.37829
57	AV	noise	3.56324
58	AV	noise	3.96593
59	AV	noise	1.72032
60	AV	noise	0
61	AV	noise	2.11497
62	AV	noise	3.49099
63	AV	noise	3.56069
64	AV	noise	3.42626
65	AV	noise	3.05206
66	AV	noise	3.65194
67	AV	noise	3.8376
68	AV	noise	3.46109
69	AV	noise	2.04207
70	AV	noise	2.70694
71	AV	noise	2.5698
47	V	signal	2.74363
48	V	signal	2.45698
49	V	signal	3.73886
50	V	signal	3.19398
51	V	signal	2.13928
52	V	signal	3.8161
53	V	signal	3.10579
54	V	signal	3.23994
55	V	signal	3.97927
56	V	signal	2.3393
57	V	signal	3.33229
58	V	signal	4.70304
59	V	signal	1.94859
60	V	signal	1.01329
61	V	signal	2.23969
62	V	signal	3.23146
63	V	signal	3.66806
64	V	signal	3.66459
65	V	signal	2.99396
66	V	signal	3.66984
67	V	signal	3.19611
68	V	signal	3.46772
69	V	signal	2.04966
70	V	signal	2.51992
71	V	signal	2.12058
47	AV	signal	3.33229
48	AV	signal	2.68326
49	AV	signal	4.24353
50	AV	signal	2.86878
51	AV	signal	1.87818
52	AV	signal	4.15496
53	AV	signal	2.50398
54	AV	signal	2.85627
55	AV	signal	4.92655
56	AV	signal	2.41442
57	AV	signal	2.71723
58	AV	signal	4.24852
59	AV	signal	1.52387
60	AV	signal	1.11714
61	AV	signal	2.54441
62	AV	signal	3.98046
63	AV	signal	3.37602
64	AV	signal	3.66652
65	AV	signal	3.63276
66	AV	signal	3.73478
67	AV	signal	3.53296
68	AV	signal	3.24531
69	AV	signal	1.80861
70	AV	signal	2.62323
71	AV	signal	2.11622
47	V	signalx2	2.52498
48	V	signalx2	2.51664
49	V	signalx2	4.25537
50	V	signalx2	2.67803
51	V	signalx2	1.82491
52	V	signalx2	3.7389
53	V	signalx2	2.77569
54	V	signalx2	2.2831
55	V	signalx2	4.42968
56	V	signalx2	2.10327
57	V	signalx2	3.305
58	V	signalx2	4.15445
59	V	signalx2	1.8962
60	V	signalx2	0.980851
61	V	signalx2	1.87884
62	V	signalx2	3.5502
63	V	signalx2	4.00745
64	V	signalx2	3.31501
65	V	signalx2	3.35916
66	V	signalx2	3.42267
67	V	signalx2	3.11904
68	V	signalx2	3.6662
69	V	signalx2	1.6578
70	V	signalx2	3.05705
71	V	signalx2	2.34684
47	AV	signalx2	2.5259
48	AV	signalx2	1.81762
49	AV	signalx2	5.15131
50	AV	signalx2	2.24477
51	AV	signalx2	2.31842
52	AV	signalx2	3.84727
53	AV	signalx2	2.96573
54	AV	signalx2	2.85151
55	AV	signalx2	4.70876
56	AV	signalx2	2.04892
57	AV	signalx2	2.60077
58	AV	signalx2	3.96253
59	AV	signalx2	1.97145
60	AV	signalx2	0.474342
61	AV	signalx2	2.50622
62	AV	signalx2	3.31501
63	AV	signalx2	3.6692
64	AV	signalx2	3.79691
65	AV	signalx2	2.98863
66	AV	signalx2	4.12237
67	AV	signalx2	3.63203
68	AV	signalx2	3.33229
69	AV	signalx2	2.32826
70	AV	signalx2	2.93507
71	AV	signalx2	2.40056

## Sheet: criterion
subj	modality	condition	c
47	V	noise	-0.47302
48	V	noise	-0.425824
49	V	noise	-0.467658
50	V	noise	-0.356775
51	V	noise	-0.474922
52	V	noise	-0.52693
53	V	noise	-0.54048
54	V	noise	-0.455556
55	V	noise	-0.502759
56	V	noise	-0.602335
57	V	noise	-0.558333
58	V	noise	-0.514583
59	V	noise	-0.463103
60	V	noise	-0.355517
61	V	noise	-0.496552
62	V	noise	-0.515797
63	V	noise	-0.458276
64	V	noise	-0.474716
65	V	noise	-0.543269
66	V	noise	-0.463979
67	V	noise	-0.498256
68	V	noise	-0.50206
69	V	noise	-0.374614
70	V	noise	-0.436017
71	V	noise	-0.558319
47	AV	noise	-0.426213
48	AV	noise	-0.42239
49	AV	noise	-0.492699
50	AV	noise	-0.382847
51	AV	noise	-0.445833
52	AV	noise	-0.522759
53	AV	noise	-0.586897
54	AV	noise	-0.526786
55	AV	noise	-0.518519
56	AV	noise	-0.469144
57	AV	noise	-0.533333
58	AV	noise	-0.484479
59	AV	noise	-0.427534
60	AV	noise	-0.342593
61	AV	noise	-0.449057
62	AV	noise	-0.545833
63	AV	noise	-0.482847
64	AV	noise	-0.506181
65	AV	noise	-0.626374
66	AV	noise	-0.504114
67	AV	noise	-0.522759
68	AV	noise	-0.469093
69	AV	noise	-0.431373
70	AV	noise	-0.444444
71	AV	noise	-0.59201
47	V	signal	-0.483793
48	V	signal	-0.425926
49	V	signal	-0.521965
50	V	signal	-0.342593
51	V	signal	-0.373919
52	V	signal	-0.559856
53	V	signal	-0.466667
54	V	signal	-0.366667
55	V	signal	-0.509259
56	V	signal	-0.494683
57	V	signal	-0.51511
58	V	signal	-0.500343
59	V	signal	-0.35729
60	V	signal	-0.358354
61	V	signal	-0.52931
62	V	signal	-0.557633
63	V	signal	-0.488324
64	V	signal	-0.514138
65	V	signal	-0.592593
66	V	signal	-0.505676
67	V	signal	-0.570588
68	V	signal	-0.47678
69	V	signal	-0.503488
70	V	signal	-0.405651
71	V	signal	-0.523348
47	AV	signal	-0.48489
48	AV	signal	-0.378225
49	AV	signal	-0.521379
50	AV	signal	-0.455172
51	AV	signal	-0.461538
52	AV	signal	-0.500686
53	AV	signal	-0.581527
54	AV	signal	-0.473033
55	AV	signal	-0.515229
56	AV	signal	-0.571034
57	AV	signal	-0.601135
58	AV	signal	-0.519918
59	AV	signal	-0.382333
60	AV	signal	-0.367111
61	AV	signal	-0.466381
62	AV	signal	-0.544995
63	AV	signal	-0.459478
64	AV	signal	-0.5129
65	AV	signal	-0.576207
66	AV	signal	-0.51746
67	AV	signal	-0.505517
68	AV	signal	-0.529674
69	AV	signal	-0.377083
70	AV	signal	-0.425939
71	AV	signal	-0.514126
47	V	signalx2	-0.471104
48	V	signalx2	-0.44582
49	V	signalx2	-0.484138
50	V	signalx2	-0.406605
51	V	signalx2	-0.497936
52	V	signalx2	-0.523103
53	V	signalx2	-0.571733
54	V	signalx2	-0.48763
55	V	signalx2	-0.50774
56	V	signalx2	-0.513894
57	V	signalx2	-0.512208
58	V	signalx2	-0.501374
59	V	signalx2	-0.400413
60	V	signalx2	-0.364809
61	V	signalx2	-0.51458
62	V	signalx2	-0.450549
63	V	signalx2	-0.462963
64	V	signalx2	-0.496566
65	V	signalx2	-0.564338
66	V	signalx2	-0.513932
67	V	signalx2	-0.564828
68	V	signalx2	-0.502083
69	V	signalx2	-0.403907
70	V	signalx2	-0.421703
71	V	signalx2	-0.480082
47	AV	signalx2	-0.445348
48	AV	signalx2	-0.422069
49	AV	signalx2	-0.507685
50	AV	signalx2	-0.356432
51	AV	signalx2	-0.443669
52	AV	signalx2	-0.51548
53	AV	signalx2	-0.570055
54	AV	signalx2	-0.463439
55	AV	signalx2	-0.526531
56	AV	signalx2	-0.518519
57	AV	signalx2	-0.531046
58	AV	signalx2	-0.51648
59	AV	signalx2	-0.3375
60	AV	signalx2	-0.343793
61	AV	signalx2	-0.431561
62	AV	signalx2	-0.503434
63	AV	signalx2	-0.489537
64	AV	signalx2	-0.49375
65	AV	signalx2	-0.609524
66	AV	signalx2	-0.525284
67	AV	signalx2	-0.54128
68	AV	signalx2	-0.48489
69	AV	signalx2	-0.401473
70	AV	signalx2	-0.395197
71	AV	signalx2	-0.552414

## Sheet: RT
subj	modality	condition	RT
47	V	noise	1.02352
48	V	noise	1.03803
49	V	noise	0.878632
50	V	noise	0.646514
51	V	noise	1.02005
52	V	noise	0.760636
53	V	noise	0.793079
54	V	noise	0.952798
55	V	noise	0.581231
56	V	noise	0.839017
57	V	noise	0.891106
58	V	noise	0.760554
59	V	noise	1.18132
60	V	noise	0.825466
61	V	noise	1.126
62	V	noise	0.89691
63	V	noise	0.836527
64	V	noise	0.859275
65	V	noise	0.790148
66	V	noise	0.848246
67	V	noise	0.729056
68	V	noise	0.888415
69	V	noise	1.14628
70	V	noise	0.803796
71	V	noise	1.04778
47	AV	noise	1.02012
48	AV	noise	1.02114
49	AV	noise	0.881235
50	AV	noise	0.650976
51	AV	noise	0.949806
52	AV	noise	0.705839
53	AV	noise	0.759832
54	AV	noise	0.993325
55	AV	noise	0.56574
56	AV	noise	0.861033
57	AV	noise	0.909403
58	AV	noise	0.692791
59	AV	noise	1.08553
60	AV	noise	0.773814
61	AV	noise	1.17867
62	AV	noise	0.90172
63	AV	noise	0.827685
64	AV	noise	0.924665
65	AV	noise	0.80166
66	AV	noise	0.814736
67	AV	noise	0.691168
68	AV	noise	0.894783
69	AV	noise	1.17894
70	AV	noise	0.860264
71	AV	noise	1.06751
47	V	signal	1.00093
48	V	signal	1.0315
49	V	signal	0.855951
50	V	signal	0.654476
51	V	signal	0.973368
52	V	signal	0.781312
53	V	signal	0.762955
54	V	signal	0.988219
55	V	signal	0.536924
56	V	signal	0.834229
57	V	signal	0.867889
58	V	signal	0.720074
59	V	signal	1.1063
60	V	signal	0.825491
61	V	signal	1.13073
62	V	signal	0.910219
63	V	signal	0.836173
64	V	signal	0.87417
65	V	signal	0.791424
66	V	signal	0.837369
67	V	signal	0.742655
68	V	signal	0.888831
69	V	signal	1.19308
70	V	signal	0.812161
71	V	signal	1.05359
47	AV	signal	1.02346
48	AV	signal	1.02811
49	AV	signal	0.827166
50	AV	signal	0.63773
51	AV	signal	0.973128
52	AV	signal	0.759365
53	AV	signal	0.748659
54	AV	signal	0.976011
55	AV	signal	0.557683
56	AV	signal	0.853445
57	AV	signal	0.928591
58	AV	signal	0.695538
59	AV	signal	1.1576
60	AV	signal	0.851722
61	AV	signal	1.11172
62	AV	signal	0.958978
63	AV	signal	0.831842
64	AV	signal	0.882778
65	AV	signal	0.797531
66	AV	signal	0.781729
67	AV	signal	0.736612
68	AV	signal	0.877858
69	AV	signal	1.25472
70	AV	signal	0.822578
71	AV	signal	1.12162
47	V	signalx2	1.04731
48	V	signalx2	1.06192
49	V	signalx2	0.844577
50	V	signalx2	0.658994
51	V	signalx2	1.03237
52	V	signalx2	0.770687
53	V	signalx2	0.818254
54	V	signalx2	1.02474
55	V	signalx2	0.549809
56	V	signalx2	0.819603
57	V	signalx2	0.889466
58	V	signalx2	0.70626
59	V	signalx2	1.13373
60	V	signalx2	0.804143
61	V	signalx2	1.17797
62	V	signalx2	0.89871
63	V	signalx2	0.836862
64	V	signalx2	0.902734
65	V	signalx2	0.7902
66	V	signalx2	0.820099
67	V	signalx2	0.765854
68	V	signalx2	0.886283
69	V	signalx2	1.21005
70	V	signalx2	0.798194
71	V	signalx2	1.03396
47	AV	signalx2	1.10764
48	AV	signalx2	1.04856
49	AV	signalx2	0.853712
50	AV	signalx2	0.661311
51	AV	signalx2	0.952591
52	AV	signalx2	0.764723
53	AV	signalx2	0.752684
54	AV	signalx2	1.01796
55	AV	signalx2	0.560926
56	AV	signalx2	0.891986
57	AV	signalx2	0.917179
58	AV	signalx2	0.687791
59	AV	signalx2	1.11105
60	AV	signalx2	0.86634
61	AV	signalx2	1.11438
62	AV	signalx2	0.920071
63	AV	signalx2	0.821971
64	AV	signalx2	0.899303
65	AV	signalx2	0.76332
66	AV	signalx2	0.758894
67	AV	signalx2	0.707269
68	AV	signalx2	0.861301
69	AV	signalx2	1.22672
70	AV	signalx2	0.816394
71	AV	signalx2	1.10823
